# Supplementary material for: In Vitro Selection of Macrocyclic l-α/d-α/β/γ-Hybrid Peptides Targeting IFN-γ/IFNGR1 Protein–Protein Interaction
Source: J Am Chem Soc. 2024 Jun 18;146(26):17691–9. doi: 10.1021/jacs.4c01979 (PMC11229689; doi:10.1021/jacs.4c01979)
Supplement: Supplementary file 2 — ja4c01979_si_002.xlsx [file ja4c01979_si_002.xlsx]

## Sheet: SI Table S1
Supporting Information Table S1
Top 100 hit peptide sequences and their read frequeincies from each library.
y: N-chloroacetyl-D-tyrosine, c: D-cysteine
γ1: cis-3-aminocyclobutane carboxylic acid, γ2: trans-3-aminocyclobutane carboxylic acid
β1: (1R,2S)-2-aminocyclopentane carboxylic acid, β2: (1S,2S)-2-aminocyclopentane carboxylic acid
The linker sequence following D-Cys is omitted from the peptide sequence.
Library A					Library B
After fifth round of selection against IFNGR1					After fourth round of selection against IFNGR1
Peptide sequence	Read (%)	Read number	Peptide name		Peptide sequence	Read (%)	Read number	Peptide name
yVPβ1RRHTNHSRSNc	46.233	19346			yVAβ1RRNHγ1GHRSRc	0.323	136	IB1
yVGVSRRHATTHRAc	14.561	6093			yVPβ1RRSNRTRRSγ2c	0.283	119
yVAβ1RRTRAGRRHSc	4.306	1802			yVPβ1RRNNRTRRSγ2c	0.242	102
yVPβ1Rβ2HSTSARHNc	4.228	1769			yVPβ1RRSHRTPRSγ2c	0.199	84
yVPβ1RRSSNSTRNPSc	3.468	1451			yVPβ1RRSNRSRVSγ1c	0.19	80
yVSVRVNRAHRHVNRSc	3.284	1374			yVPβ1RRSNRTPRSγ2c	0.19	80
yβ1AVSβ2YHPγ2RHTSc	1.267	530			yVPβ1RRSPHTRRSγ2c	0.166	70
yVAβ1RNTARGHRSHc	1.14	477			yVAβ1RRNHγ1GHRSAc	0.145	61
yVAβ1RRTHTGHRSSc	0.562	235			yVPβ1RRNPHTRRSγ2c	0.114	48
yVGVSNRHRTTHRNc	0.492	206			yVPβ1RRSPRSHRSγ2c	0.109	46
yVPβ1RRHTNHPRSNc	0.337	141			yVPβ1RRSRRTPVSγ1c	0.109	46
yVPβ1RRRTNHSRSNc	0.196	82			yVPβ1RRSPRTPRSγ2c	0.107	45
yVPβ1RRHTSHSRSNc	0.191	80			yVAβ1RRNPRGHRSγ2c	0.104	44
yVPβ1RRYHβ1γ2RRNγ2c	0.186	78			yVAβ1RRNHNGHRSγ2c	0.083	35
yVPTRRHTNHSRSNc	0.172	72			yVPβ1RRSNRTHRSγ2c	0.083	35
yVGVSRHHATTHRAc	0.158	66			yVPβ1RRSSRTPRSγ2c	0.083	35
yVPβ1RRHANHSRSNc	0.151	63			yVAβ1RRNHTGHRSRc	0.078	33
yVPβ1RRHTNHSRGNc	0.146	61			yVAβ1RRNPRGHRSγ1c	0.076	32
yVPβ1RRHTNHSRSSc	0.139	58			yVAβ1RRNHγ1GRRHAc	0.074	31	IB2
yAPβ1RRHTNHSRSNc	0.127	53			yVPβ1RRNPNSHRSγ2c	0.071	30
yVPβ1RRHTNHTRSNc	0.122	51			yVPβ1RRNRSSTRHγ2c	0.071	30
yVPβ1RRHTDHSRSNc	0.119	50			yVPβ1RRSNRTRTSγ2c	0.071	30
yVPβ1RRHSTSARHNc	0.119	50			yVPβ1RRSNRTSRSγ2c	0.071	30
yVPβ1RRHTNRSRSNc	0.115	48			yVPβ1RRSPRTGRSγ2c	0.071	30
yVPβ1RRHTKHSRSNc	0.11	46			yVAβ1RRTNRGHRSγ2c	0.069	29
β1VPβ1RRHTNHSRSNc	0.103	43			yVPβ1RRNNRTRRSγ1c	0.069	29
yVPβ1Rβ2HTNHSRSNc	0.098	41			yVPβ1RRSHRTPRGγ2c	0.069	29
yVPβ1RRHTNHSRSDc	0.096	40			yVAβ1RRNHRGHRSγ2c	0.066	28
yVγ2β1Rβ2TNSARSVc	0.086	36			yVPβ1RRSSRTHRSγ2c	0.066	28
yVSβ1SRNGRSHRNPc	0.084	35			yVPβ1RRSPRTSRSγ2c	0.064	27
yVPβ1RRHTNHSβ2SNc	0.084	35			yVAβ1RRNHγ1GHRHRc	0.062	26
yVPβ1RRγ2TNHSRSNc	0.079	33			yVPβ1RRNPRSHRSγ2c	0.062	26
yVPβ1RRYTNHSRSNc	0.076	32			yVPβ1RRSNRTRSSγ2c	0.062	26
yVPβ1RRHTNHSRSKc	0.076	32			yVPβ1RRSSRTPRSγ1c	0.062	26
yVPβ1RRHTNHSHSNc	0.076	32			yVPβ1RRSPRSRRSγ2c	0.059	25
yVPβ1HRHTNHSRSNc	0.076	32			yVPβ1RRSRRTPVSγ2c	0.059	25
TVPβ1RRHTNHSRSNc	0.067	28			yVAβ1RRNHγ1GRRSAc	0.057	24	IB3
yVPβ1RRHTNHSRSYc	0.065	27			yVPβ1RRGPHSTRHγ2c	0.057	24
yVPβ1RRHTNHSRNNc	0.065	27			yVPβ1RRNRHATRNγ2c	0.057	24
yVGVSRRRATTHRAc	0.065	27			yVPβ1RRSHRTSRSγ2c	0.057	24
yVPVRRHTNHSRSNc	0.057	24			yVPβ1RRSNRTGRSγ2c	0.057	24
yVPβ1RRHTNHSRRNc	0.057	24			yVPβ1RRSNRTRRGγ2c	0.057	24
yVPβ1RHHTNHSRSNc	0.057	24			yVPβ1RRSPHTγ2RHHc	0.057	24
yVPβ1RRQTNHSRSNc	0.055	23			yVAβ1RRNHTGHRSγ2c	0.055	23
yVPβ1RRHTNHγ1RSNc	0.053	22	IA1		yVAβ1RRNPRGHRNγ2c	0.055	23
yVPβ1RRHβ1NHSRSNc	0.053	22			yVPβ1RRHRASTRSγ2c	0.055	23
yVPβ1β2RHTNHSRSNc	0.053	22			yVPβ1RRNNRSRVSγ2c	0.055	23
yVGVSNRHRTTHRDc	0.053	22			yVPβ1RRSNRTPVSγ1c	0.055	23
yVAβ1TRTRRHVNRPc	0.053	22			yVPβ1RRSPRTHRSγ2c	0.055	23
yVGVSRRQATTHRAc	0.05	21			yVPβ1RRSRRTPRγ2Nc	0.055	23	IB4
yVGVSRβ2HATTHRAc	0.05	21			yVPβ1RRSRRTPSγ2Pc	0.055	23
yVPβ1RRHTYHSRSNc	0.045	19			yVAβ1RRNHγ1GHRRAc	0.052	22
yVPβ1RRHSNHSRSNc	0.045	19			yVAβ1RRNHγ1GHRSVc	0.052	22
yRγ2β1RRHSNβ1AYHNc	0.045	19			yVAβ1RRSSVGγ2RSAc	0.052	22
yVPβ1RRHTNγ2SRSNc	0.041	17	IA2		yVPβ1RRGPRTPRSγ2c	0.052	22
yVGVSRRHATTHRVc	0.041	17			yVPβ1RRNYRTRRSγ2c	0.052	22
yVGVSRRHAATHRAc	0.041	17			yVPβ1RRSPRSSRSγ2c	0.052	22
yVPβ1RRSRNSTRNPSc	0.038	16			yVPβ1RRSRHSARSγ2c	0.052	22
yVPβ1RRHTNHSRβ2Nc	0.038	16			yVPβ1RRNNRSRTSγ2c	0.05	21
yVGVGRRHATTHRAc	0.038	16			yVPβ1RRNNRTRRNγ2c	0.05	21
yVPβ1RRHTNYSRSNc	0.036	15			yVPβ1RRNPRTTRSγ2c	0.05	21
yVPβ1RRHAYANRHPc	0.036	15			yVPβ1RRSPHTHRHγ2c	0.05	21
yVPβ1Rβ2RSTSARHNc	0.036	15			yVPβ1RRSPHTγ2RHNc	0.05	21	IB5
yVPβ1Rβ2Hβ2TSARHNc	0.033	14			yVPβ1RRSPRSTRHγ2c	0.05	21
yVγ2β1RRHTNHSRSNc	0.033	14			yVPβ1RRSRRTPRSγ2c	0.05	21
yVGVSRRHATTHRTc	0.033	14			yVPβ1RRSSRSRTSSc	0.05	21
yVGVSRRHATTHHAc	0.033	14			yVAβ1RRNHSGHRSγ2c	0.047	20
yVGVSRRHATTHβ2Ac	0.033	14			yVPβ1RRSNRSHRSγ2c	0.047	20
ySSRTVPPRγ2β1TTc	0.033	14			yVPβ1RRSPRSγ2RSHc	0.047	20
yVPNRRHTNHSRSNc	0.031	13			yVPβ1RRSRRTPSSSc	0.047	20
yVPβ1RRPSNSTRNPSc	0.031	13			yVAβ1RRNHγ1GHRSHc	0.045	19
yVγ2β1Sβ2SRRATAHPc	0.031	13			yVPβ1RRSNRTRPSγ2c	0.045	19
yVGVSRRHATTRRAc	0.031	13			yVPβ1RRSRTSSRSVc	0.045	19
yVGASRRHATTHRAc	0.031	13			yVAβ1RRNHγ1GHRSSc	0.043	18
yAGVSRRHATTHRAc	0.031	13			yVAβ1RRNHRGHRSγ1c	0.043	18
yVGVSHRHATTHRAc	0.029	12			yVAβ1RRNHRGγ2RHAc	0.043	18
yDPβ1RRHTNHSRSNc	0.029	12			yVAβ1RRTNRGHRHγ2c	0.043	18
yVGVSRRHVTTHRAc	0.026	11			yVAβ1RRTSRGHHSγ2c	0.043	18
yVGVRRRHATTHRAc	0.026	11			yVAβ1RRTSRGHRSγ2c	0.043	18
TVGVSRRHATTHRAc	0.024	10			yVPβ1RRNPRTHRSγ2c	0.043	18
yVSVSRRHATTHRAc	0.024	10			yVPβ1RRSHRTVRSγ2c	0.043	18
yVPβ1RRHTNHSRSβ1c	0.024	10			yVPβ1RRSNRSRTHγ2c	0.043	18
yVPβ1RRHTβ1HSRSNc	0.024	10			yVPβ1RRSNRTPRSRc	0.043	18
yVPβ1RRHNNHSRSNc	0.024	10			yVPβ1RRSRRTPVNγ2c	0.043	18
yVSVRANRAHRHVNRSc	0.022	9			yVPβ1RRSRTSRRSSc	0.043	18
yVPβ1Rβ2HSTSARHSc	0.022	9			yVPβ1RRSSRSHRSγ2c	0.043	18
yVPβ1Rβ2HSASARHNc	0.022	9			yVPβ1RRSSRTSRSγ2c	0.043	18
yVGVSβ2RHATTHRAc	0.022	9			yVAβ1RRNRVGγ2RRPc	0.04	17
yβ1Pβ1RRHTNHSRSNc	0.022	9			yVPβ1RRGPRATRSSc	0.04	17
β1VGVSRRHATTHRAc	0.019	8			yVPβ1RRNNRSRRASc	0.04	17
yVSVRVNRAHRHVSRSc	0.019	8			yVPβ1RRNNRTRSSγ2c	0.04	17
yVSARVNRAHRHVNRSc	0.019	8			yVPβ1RRNRYSγ2RSAc	0.04	17
yVPTRβ2HSTSARHNc	0.019	8			yVPβ1RRNRYSγ2RSRc	0.04	17
yVPβ1SRHTNHSRSNc	0.019	8			yVPβ1RRRHSTHRPγ2c	0.04	17
yVPβ1RRHTNQSRSNc	0.019	8			yVPβ1RRSHRTPRNγ2c	0.04	17
yVPβ1Rβ2HSTSARRNc	0.019	8			yVPβ1RRSNHSTRSγ2c	0.04	17
yVGVSRRHATAHRAc	0.019	8			yVPβ1RRSNRTNRSγ2c	0.04	17
yVβ2VSRRHATTHRAc	0.019	8			yVPβ1RRSPRSHRHγ2c	0.04	17
yVAβ1RRTHAGRRHSc	0.019	8			yVPβ1RRSPRSHRSγ1c	0.04	17
yAPβ1RRSSNSTRNPSc	0.019	8			yVPβ1RRSPRSTRHγ1c	0.04	17
Total read		41845			Total read		42114

## Sheet: SI Table S2
Supporting Information Table S2
List of RNAs and corresponding primers.
Gm indicates 2'-O-methylguanosine.
RNA name	RNA sequence	Extension primer (forward)	Extension primer (reverse)	PCR primer (forward)	PCR primer (reverse)
flexizyme, dFx	GGAUCGAAAGAUUUCCGCAUCCCCGAAAGGGUACAUGGCGUUAGGU	GTAATACGACTCACTATAGGATCGAAAGATTTCCGC	ACCTAACGCCATGTACCCTTTCGGGGATGCGGAAATCTTTCGATCC	GGCGTAATACGACTCACTATAG	ACCTAACGCCATGTACCCT
flexizyme, eFx	GGAUCGAAAGAUUUCCGCGGCCCCGAAAGGGGAUUAGCGUUAGGU	GTAATACGACTCACTATAGGATCGAAAGATTTCCGC	ACCTAACGCTAATCCCCTTTCGGGGCCGCGGAAATCTTTCGATCC	GGCGTAATACGACTCACTATAG	ACCTAACGCTAATCCCCT
tRNA, Pro1E2(GAA)	GGGUGAUUGGCGCAGCCUGGUAGCGCACUUCGCUGAAAACGAAGGGGUCAGGGGUUCGAAUCCCCUAUCACCCGCCA	GTAATACGACTCACTATAGGGTGATTGGCGCAGCCTGGTAGCGCACTTCG	TGGCGGGTGATAGGGGATTCGAACCCCTGACCCCTTCGTTTTCAGCGAAGTGCGCTACCAGG	GGCGTAATACGACTCACTATAG	TGmGCGGGTGATAGGGGATTC
tRNA, Pro1E2(GAG)	GGGUGAUUGGCGCAGCCUGGUAGCGCACUUCGUUGAGGUCGAAGGGGUCAGGGGUUCGAAUCCCCUAUCACCCGCCA	GTAATACGACTCACTATAGGGTGATTGGCGCAGCCTGGTAGCGCACTTCG	TGGCGGGTGATAGGGGATTCGAACCCCTGACCCCTTCGACCTCAACGAAGTGCGCTACCAGG	GGCGTAATACGACTCACTATAG	TGmGCGGGTGATAGGGGATTC
tRNA, Pro1E2(GAU)	GGGUGAUUGGCGCAGCCUGGUAGCGCACUUCGCUGAUAACGAAGGGGUCAGGGGUUCGAAUCCCCUAUCACCCGCCA	GTAATACGACTCACTATAGGGTGATTGGCGCAGCCTGGTAGCGCACTTCG	TGGCGGGTGATAGGGGATTCGAACCCCTGACCCCTTCGTTATCAGCGAAGTGCGCTACCAGG	GGCGTAATACGACTCACTATAG	TGmGCGGGTGATAGGGGATTC
tRNA, Pro1E2(CAU)	GGGUGAUUGGCGCAGCCUGGUAGCGCACUUCGCUCAUAACGAAGGGGUCAGGGGUUCGAAUCCCCUAUCACCCGCCA	GTAATACGACTCACTATAGGGTGATTGGCGCAGCCTGGTAGCGCACTTCG	TGGCGGGTGATAGGGGATTCGAACCCCTGACCCCTTCGTTATGAGCGAAGTGCGCTACCAGG	GGCGTAATACGACTCACTATAG	TGmGCGGGTGATAGGGGATTC
tRNA, GluE2(GCA)	GUCCCCUUCGUCUAGAGGCCCAGGACACCGCCCUGCAAAGGCGGUAACAGGGGUUCGAAUCCCCUAGGGGACGCCA	CACTATAGTCCCCTTCGTCTAGAGGCCCAGGACACCGCCCTGCAAAGGCGGTAACAGGGGTTCG	TGGCGTCCCCTAGGGGATTCGAACCCCTGTTACCGCC	GTAATACGACTCACTATAGTCCCCTTCGTCTAG	TGmGCGTCCCCTAGGGGATTC
tRNA, fMet(CAU)	CGCGGGGUGGAGCAGCCUGGUAGCUCGUCGGGCUCAUAACCCGAAGAUCGUCGGUUCAAAUCCGGCCCCCGCAACCA	GTAATACGACTCACTATACGCGGGGTGGAGCAGCCTGGTAGCTCGTCGGGCTCATAACCCGAAGATCG	TGGTTGCGGGGGCCGGATTTGAACCGACGATCTTCGGGTTATGAGC	GGCGTAATACGACTCACTATAC	TGmGTTGCGGGGGCCGGA
mRNA library A	GGGUUGAACUUUAAGUAGGAGAUAUAUCCAUG (NNU)m YUU (NNU)n AUG UCAGGAGGUAGUGGAGGGUAGGACGGGGGGCGGAAA	GGCGTAATACGACTCACTATAGGGTTGAACTTTAAGTAGGAGATATATCCATG	TCCACTACCTCCTGACAT (ANN)n AAR (ANN)m CATGGATATATCTCCTACTTAAAG	GGCGTAATACGACTCACTATAG	TTTCCGCCCCCCGTCCTACCCTCCACTACCTCCTGACAT
mRNA library B	GGGUUGAACUUUAAGUAGGAGAUAUAUCCAUGGUUSCUAUUCGUCGU (NNU)m YUU (NNU)n AUGGGCACGGGUACGGGGACCUAGGACGGGGGGCGGAAA	GGCGTAATACGACTCACTATAGGGTTGAACTTTAAGTAGGAGATATATCCATG	CCCCGTACCCGTGCCCAT (ANN)n AAR (ANN)m ACGACGAATAGSAAC CATGGATATATCTCCTACTTAAAG	GGCGTAATACGACTCACTATAG	TTTCCGCCCCCCGTCCTAGGTCCCCGTACCCGTGCCCAT
